# Supplementary material for: Development of RT-qPCR for quantification of human enterovirus D68 in vitro
Source: MethodsX. 2023 May 30;10:102234. doi: 10.1016/j.mex.2023.102234 (PMC10272510; doi:10.1016/j.mex.2023.102234)
Supplement: Supplementary file 1 [file mmc1.xlsx]

## Sheet: Sheet1
Primer and probe optimization							Well	FWD/RWD/Probe	Cq
							A1	200/300/200	23.82
	Primer optimization						A2	200/300/200	24.07		Mean	23.575
		FWD					A3	200/300/200	23.55		SD	0.246627
	200 nm	300 nm	400 nm	500 nm			A4	200/300/200	23.4
RWD							A5	200/300/200	23.41
200 nm	200/200	300/200	400/200	500/200			A6	200/300/200	23.64
300 nm	200/300	300/300	400/300	500/300			A7	200/300/200	23.46
400 nm	200/400	300/400	400/400	500/400			A8	200/300/200	23.25
500 nm	200/500	300/500	400/500	500/500			A9	NTC	0
600 nm	200/600	300/600	400/600	500/600			A10	NTC	0
		Probe optimization					B1	300/400/300	23.04
		FWD					B2	300/400/300	23.28
	100 nm	200 nm	300 nm	400 nm	500 nm		B3	300/400/300	23.14		mean	23.1325
FWD / RWD	200/300	200/300	200/300	200/300	200/300		B4	300/400/300	23.6		SD	0.216492
	300/400	300/400	300/400	300/400	300/400		B5	300/400/300	23.03
							B6	300/400/300	22.88
							B7	300/400/300	22.91
							B8	300/400/300	23.18
							B9	NTC	0
							B10	NTC	0
