# Supplementary material for: Development of RT-qPCR for quantification of human enterovirus D68 in vitro
Source: MethodsX. 2023 May 30;10:102234. doi: 10.1016/j.mex.2023.102234 (PMC10272510; doi:10.1016/j.mex.2023.102234)
Supplement: Supplementary file 2 [file mmc2.xlsx]

## Sheet: Sheet1
	Dilution	TCID50	RNA copies/ml	STD1			STD2			Intraassay variasjon
				Mean	StdDEV	CV	Mean	StdDev	CV	Mean	SD	CV
	10^0	10^5	4,2 * 10^7	18.405	0.025	0.00135833	18.65	0.22	0.0117962	18.5275	0.1225	0.00661179
	10^-1	10^4	4,2 * 10^6	21.65	0.18	0.00831409	22.34	0.06	0.00268577	21.995	0.345	0.0156854
	10^-2	10^3	4,2 * 10^5	24.825	0.065	0.00261833	25.67	0.16	0.00623296	25.2475	0.4225	0.0167343
	10^-3	10^2	4,2 * 10^4	27.99	0.02	0.000714541	29.36	0.31	0.0105586	28.675	0.685	0.0238884
	10^-4	10^1	4,2 * 10^3	31.34	0.12	0.00382897	32.24	0.42	0.0130273	31.79	0.45	0.0141554
	10^-5	10^0	4,2 * 10^2	35.42	0.08	0.00225861	35.66	0.03	0.000841279	35.54	0.12	0.00337648
